# Supplementary material for: Evidence for a Behaviourally Measurable Perseverance Trait in Humans
Source: Behav Sci (Basel). 2021 Sep 9;11(9):123. doi: 10.3390/bs11090123 (PMC8468401; doi:10.3390/bs11090123)
Supplement: Supplementary file 1 [file behavsci-11-00123-s001.zip]

Archive with 1 entries (1 files):
- behavsci-1318786-supplementary.pdf
